# Supplementary material for: Ultrasound Evaluation of Internal Jugular Venous Insufficiency and Its Association with Cognitive Decline
Source: Diagnostics (Basel). 2025 Jun 4;15(11):1427. doi: 10.3390/diagnostics15111427 (PMC12155085; doi:10.3390/diagnostics15111427)
Supplement: Supplementary file 1 [file diagnostics-15-01427-s001.zip]

Archive with 1 entries (1 files):
- diagnostics-3645190-supplementary.pdf
